# Supplementary material for: Rapid Identification of Candidate Genes for Seed Weight Using the SLAF-Seq Method in Brassica napus
Source: PLoS One. 2016 Jan 29;11(1):e0147580. doi: 10.1371/journal.pone.0147580 (PMC4732658; doi:10.1371/journal.pone.0147580)
Supplement: S1 Table — (XLSX) [file pone.0147580.s004.xlsx]

## Sheet: Sheet1
Table S1 The mean values of 1000-seed weight for three replicates of the DH population
No. of DH population	Mean value of 1000-seed weight (g)	No. of DH population	Mean value of 1000-seed weight (g)	No. of DH population	Mean value of 1000-seed weight (g)	No. of DH population	Mean value of 1000-seed weight (g)	No. of DH population	Mean value of 1000-seed weight (g)
1	4.54	51	4.276	101	4.682	151	2.93	201	3.544
2	2.824	52	4.674	102	3.612	152	3.402	202	4.954
3	3.508	53	5.036	103	5.302	153	4.326	203	4.198
4	2.602	54	3.866	104	3.18	154	4.326	204	3.536
5	3.168	55	3.588	105	2.348	155	2.536	205	4.228
6	4.822	56	4.05	106	4.954	156	3.092	206	4.666
7	4.97	57	3.08	107	4.596	157	5.966	207	2.862
8	3.618	58	3.506	108	3.936	158	5.896	208	3.098
9	4.33	59	2.532	109	4.858	159	4.728	209	4.516
10	4.036	60	3.4	110	3.826	160	2.75	210	2.284
11	3.876	61	3.618	111	3.904	161	4.638	211	2.324
12	3.524	62	4.54	112	3.932	162	3.49	212	3.714
13	2.912	63	5.548	113	2.226	163	3.524	213	4.356
14	6.046	64	4.83	114	6.088	164	3.906	214	2.932
15	5.414	65	2.84	115	2.75	165	4.08	215	3.064
16	4.716	66	3.16	116	2.888	166	3.704	216	4.032
17	3.298	67	4.788	117	3.922	167	2.214	217	3.62
18	3.392	68	4.234	118	4.508	168	3.914	218	4.57
19	4.014	69	4.066	119	4.312	169	4.47	219	3.834
20	4.28	70	4.616	120	4.068	170	3.67	220	4.044
21	4.026	71	5.18	121	4.896	171	5.486	221	4.976
22	3.564	72	3.99	122	4.5	172	5.126	222	4.396
23	4.322	73	3.866	123	2.538	173	4.104	223	4.394
24	3.19	74	4.17	124	5.538	174	2.796	224	3.816
25	6.578	75	3.84	125	3.822	175	3.974	225	5.16
26	5.456	76	5.94	126	5.012	176	4.01	226	3.81
27	2.924	77	4.978	127	4.864	177	4.576	227	3.388
28	3.53	78	4.366	128	3.158	178	2.884	228	4.226
29	4.714	79	2.704	129	3.112	179	3.298	229	2.626
30	3.618	80	2.448	130	4.008	180	3.862	230	3.318
31	2.994	81	3.496	131	3.802	181	4.108	231	3.076
32	4.054	82	4.49	132	3.964	182	3.902	232	3.718
33	3.28	83	4.676	133	3.836	183	3.042	233	3.958
34	4.238	84	5.41	134	2.834	184	2.278	234	5.1
35	4.152	85	5.166	135	3.372	185	3.082	235	4.498
36	3.94	86	3.548	136	3.588	186	3.956	236	5.484
37	3.188	87	3.388	137	3.622	187	2.918	237	7.342
38	2.988	88	3.122	138	3.682	188	3.614	238	4.748
39	4.356	89	3.864	139	4.704	189	5.22	239	3.882
40	4.59	90	3.752	140	5.122	190	3.792	240	3.728
41	4.158	91	3.88	141	3.336	191	3.74	241	2.41
42	4.568	92	3.344	142	3.846	192	4.424	242	5.044
43	5.466	93	3.178	143	5.27	193	4.68	243	2.508
44	3.984	94	2.992	144	2.442	194	2.156	244	4.758
45	3.396	95	3.236	145	4.288	195	4.442	245	3.762
46	3.98	96	4.038	146	5.056	196	4.158	246	5.078
47	3.388	97	3.52	147	4.304	197	4.466	247	4.32
48	3.84	98	4.24	148	3.802	198	4.412	248	4.976
49	5.216	99	3.844	149	1.322	199	1.998	249	4.506
50	5.088	100	4.558	150	3.07	200	2.502	250	3.938
