# Supplementary material for: Rapid Identification of Candidate Genes for Seed Weight Using the SLAF-Seq Method in Brassica napus
Source: PLoS One. 2016 Jan 29;11(1):e0147580. doi: 10.1371/journal.pone.0147580 (PMC4732658; doi:10.1371/journal.pone.0147580)
Supplement: S2 Table — (XLS) [file pone.0147580.s005.xls]

## Sheet: Sheet1
Table S2 Independent Sanger sequencing for quality validation of SLAF-seq genotyping
Marker ID	Site	Ref*	Type	Genotyping	P	M	aa (Small-seed pool)					ab (Large-seed pool)
							G1	G15	G23	G34	G47	G51	G64	G75	G82	G93
Marker198543	SNP1	C	C/T	SLAF-seq	T	C	C					C/T
				Sanger	T	C	C	C	C	C	C	T	T	C	T	T
Marker198543	SNP2	T	T/G	SLAF-seq	G	T	T					T/G
				Sanger	G	T	T	T	T	T	T	T/G	T/G	T/G	T/G	T/G
Marker198543	SNP3	C	C/T	SLAF-seq	T	C	C					C/T
				Sanger	T	C	C	C	C	C	C	T	T	C	T	T
Marker198543	SNP4	T	C/T	SLAF-seq	C	T	T					C/T
				Sanger	C	T	T	T	T	T	T	C/T	C/T	C/T	C/T	C/T
Marker206006	SNP5	C	C/T	SLAF-seq	C	T	C/T					C/T
				Sanger	C	T	C/T	C/T	C/T	C/T	C/T	C/T	C	C/T	C/T	C/T
Marker206006	SNP6	G	C/G	SLAF-seq	G	C	G/C					G/C
				Sanger	G	C	G/C	G/C	C	G/C	G/C	G/C	G/C	G/C	G/C	G/C
Marker206006	SNP7	G	A/G	SLAF-seq	G	A	G/A					G/A
				Sanger	G	A	G/A	G/A	G/A	G/A	G/A	G/A	G/A	G/A	G/A	G/A
Marker214908	SNP8	A	A/G	SLAF-seq	A	G	A/G					A/G
				Sanger	A	G	A/G	A/G	A/G	A/G	A/G	A/G	A/G	A/G	A/G	A/G
Marker204242	SNP9	T	A/T	SLAF-seq	T	A	T/A					T/A
				Sanger	T	A	T/A	T/A	T/A	T/A	T/A	T/A	T/A	T/A	T/A	T/A
Marker204242	SNP10	A	A/T	SLAF-seq	A	T	T/A					T/A
				Sanger	A	T	T/A	T/A	T/A	T/A	T/A	T/A	T/A	T/A	T/A	T/A
* means the genotype of SNP site according to the reference genome
